# Supplementary material for: Macroeconomic fluctuations and the prioritization of healthcare funding by local governments: longitudinal evidence from 5461 Brazilian municipalities
Source: Health Policy Plan. 2026 Mar 30;41(5):887–97. doi: 10.1093/heapol/czag043 (PMC13187631; doi:10.1093/heapol/czag043)
Supplement: czag043_Supplementary_Data [file czag043_supplementary_data.zip]

Archive with 7 entries (7 files):
- Appendix.docx
- Figure_1.tif
- figure_2.tif
- figure_3.tif
- Figure_4.tif
- Figure_5.tif
- Table 1.docx
